# Supplementary material for: Changes in Biomarkers of Redox Status in Saliva of Pigs after an Experimental Sepsis Induction
Source: Antioxidants (Basel). 2022 Jul 16;11(7):1380. doi: 10.3390/antiox11071380 (PMC9311702; doi:10.3390/antiox11071380)
Supplement: Supplementary file 1 [file antioxidants-11-01380-s001.zip]

Archive with 2 entries (2 files):
- antioxidants-1789051-supplementary.pdf
- Spreadsheet S1.xlsx
