# Supplementary material for: Changes in Biomarkers of Redox Status in Saliva of Pigs after an Experimental Sepsis Induction
Source: Antioxidants (Basel). 2022 Jul 16;11(7):1380. doi: 10.3390/antiox11071380 (PMC9311702; doi:10.3390/antiox11071380)
Supplement: Supplementary file 1 [file antioxidants-11-01380-s001.zip › Spreadsheet S1.xlsx]

## Sheet: CUPRAC
	LPS					TURP					control
	1 LPS	2 LPS	3 LPS	4 LPS	5 LPS	6 TURP	7 TURP	8 TURP	9 TURP	10 TURP	11 CONTROL	12 CONTROL	13 CONTROL	14 CONTROL	15 CONTROL
basal	0.1934	0.1103	0.0825	0.1415	0.1198	0.095	0.353	0.2456	0.1146	0.1743	0.1266	0.045	0.2646	0.13	0.1959
3h	0.2585	0.1725	0.1094	0.1083	0.0981	0.1577	0.1617	0.3125	0.2283	0.206	0.22	No sample enough	0.0712	0.1137	0.1503
6h	0.1826	0.1263	0.1485	0.1306	0.1563	0.0978	0.1681	0.2083	0.2846	0.2959	0.1059	0.1092	0.0919	0.1581	0.1005
24h	0.2517	0.2372	0.1509	0.186	0.2557	0.0755	0.2004	0.3261	0.105	0.1915	0.098	0.1212	0.0775	0.0942	0.0766
48h	0.1821	0.0972	0.0896	0.1343	0.145	0.0597	0.1578	0.4351	0.0814	0.2124	0.2155	0.1567	0.1171	0.1163	0.3362

## Sheet: FRAS
	LPS					TURP					control
	1 LPS	2 LPS	3 LPS	4 LPS	5 LPS	6 TURP	7 TURP	8 TURP	9 TURP	10 TURP	11 CONTROL	12 CONTROL	13 CONTROL	14 CONTROL	15 CONTROL
basal	0.2835	0.1351	0.1063	0.1944	0.147	0.1186	0.3992	0.3986	0.1794	0.2451	0.1891	0.097	0.3318	0.16	0.3384
3h	0.4185	0.1912	0.1448	0.129	0.1	0.191	0.2492	0.4902	0.3885	0.3376	0.3828	No sample enough	0.0825	0.1382	0.2476
6h	0.2241	0.1479	0.1702	0.168	0.1939	0.1253	0.2814	0.3187	0.5004	0.5412	0.1348	0.1766	0.1102	0.2282	0.1334
24h	0.4078	0.194	0.2118	0.2505	0.4474	0.0785	0.3297	0.5257	0.1203	0.3094	0.1444	0.1021	0.0844	0.1047	0.0941
48h	0.2527	0.1247	0.0989	0.2053	0.215	0.081	0.227	0.8844	0.076	0.38	0.3273	0.2189	0.1442	0.1915	0.6829

## Sheet: TEAC
	LPS					TURP					control
	1 LPS	2 LPS	3 LPS	4 LPS	5 LPS	6 TURP	7 TURP	8 TURP	9 TURP	10 TURP	11 CONTROL	12 CONTROL	13 CONTROL	14 CONTROL	15 CONTROL
basal	0.1853	0.0872	0.0502	0.1085	0.0931	0.0676	0.343	0.2026	0.074	0.1495	0.0928	0.112	0.055	0.152	0.1461
3h	0.2749	0.1105	0.0927	0.0899	0.0827	0.1517	0.1308	0.3243	0.1638	0.1547	0.1872	No sample enough	0.0387	0.0554	0.1045
6h	0.179	0.1039	0.1075	0.1066	0.1314	0.0614	0.2763	0.1932	0.2168	0.2882	0.0659	0.0691	0.0597	0.1246	0.0535
24h	0.2502	0.1226	0.1335	0.1905	0.2455	0.0405	0.166	0.3122	0.0534	0.2323	0.0592	0.043	0.0422	0.0461	0.0287
48h	0.1672	0.0549	0.0518	0.1479	0.1189	0.0156	0.1502	0.3421	0.0235	0.2033	0.1922	0.1236	0.0615	0.0575	0.07

## Sheet: Uric acid
	LPS					TURP					control
	1 LPS	2 LPS	3 LPS	4 LPS	5 LPS	6 TURP	7 TURP	8 TURP	9 TURP	10 TURP	11 CONTROL	12 CONTROL	13 CONTROL	14 CONTROL	15 CONTROL
basal	0.659	0.206	0.262	0.043	0.045	0.115	0.9	0.428	0.201	0.711	0.346	0.4	0.064	0.7	0.21
3h	0.683	0.117	0.064	0.001	0.06	0.157	0.105	0.421	0.392	0.115	0.462	No sample enough	0.008	0.004	0.218
6h	0.358	0.093	0.202	0.225	0.248	0.072	0.044	0.455	0.352	0.696	0.101	0.164	0.004	0.161	0.101
24h	0.113	0.011	0.059	0.126	0.2	0.098	0.137	0.722	0.045	0.001	0.062	0.028	0.072	0.004	0.026
48h	0.117	0.207	0.004	0.393	0.011	0.004	0.024	0.101	0.016	0.265	0.459	0.019	0.012	0.115	0.332

## Sheet: AOPP
	LPS					TURP					control
	1 LPS	2 LPS	3 LPS	4 LPS	5 LPS	6 TURP	7 TURP	8 TURP	9 TURP	10 TURP	11 CONTROL	12 CONTROL	13 CONTROL	14 CONTROL	15 CONTROL
basal	169.1	107	46.2	222.3	122.2	58.1	208.1	160.9	92.7	158.5	62.1	184.4	236.1	246.9	241.7
3h	305.3	170.6	163.5	133.2	81.5	103	139.7	244.1	189.6	172.3	175	No sample enough	50.3	98.9	187.4
6h	187.5	135.5	180.6	107	194.8	59.5	197.7	170.5	270.8	302.9	148.1	219.7	102.2	541.9	98.7
24h	399	168	224.1	282.1	323.4	33.7	186.4	311.7	78.9	199.4	70.4	34.4	40.5	79.1	73.7
48h	244.3	93.4	92.4	541	200.4	71.2	200.1	512.4	65.5	184.5	169.7	198.7	145.2	117.3	567.3

## Sheet: FOX
	LPS					TURP					control
	1 LPS	2 LPS	3 LPS	4 LPS	5 LPS	6 TURP	7 TURP	8 TURP	9 TURP	10 TURP	11 CONTROL	12 CONTROL	13 CONTROL	14 CONTROL	15 CONTROL
basal	15.96	11.13	7.71	5.58	8.2	8.92	4.89	2.57	13.03	6.77	5.94	5.66	5.67	1.06	6.74
3h	6.81	11.36	3.58	14.08	6.09	12.34	8.33	3.68	6.43	5.69	5.29	No sample enough	12.46	6.42	8.15
6h	7.17	7.27	4.35	4.81	3.92	5.29	7.97	5.09	3.77	6.52	6.81	12.84	4.85	14.82	7.31
24h	8.26	7.17	8.18	8.47	6.15	7.8	9.69	1.25	6.9	2.2	11.21	11.82	4.28	4.54	7.08
48h	5.73	12.26	4.4	1.04	3.16	8.77	13.18	1.25	9.72	5.29	3.93	8.04	2.75	4.72	2.7

## Sheet: POX-Act
	LPS					TURP					control
	1 LPS	2 LPS	3 LPS	4 LPS	5 LPS	6 TURP	7 TURP	8 TURP	9 TURP	10 TURP	11 CONTROL	12 CONTROL	13 CONTROL	14 CONTROL	15 CONTROL
basal	553	380.9	70.7	615.9	315.4	73.3	305.2	179.4	10.1	203.8	81.2	137.3	345.1	341.6	392.1
3h	1482.6	349.8	698.2	625	876.4	62.6	132.7	274.8	30.4	105.3	208.6	No sample enough	123.9	205.5	118.6
6h	2717.7	926.6	2488	706.9	2709.7	207.6	885.2	1375.3	992.8	1800	90.5	334.4	206.9	608.7	254.2
24h	1232	654.4	1409.5	1869.1	1445.1	38.6	73.5	1999.5	112.4	192.3	170.3	92.9	312.9	133.6	137.6
48h	1436.8	190.8	270.5	61.2	625	70.2	111.9	35.9	12.8	87.6	82.3	89.4	250.4	76.1	124.1

## Sheet: d-ROMs
	LPS					TURP					control
	1 LPS	2 LPS	3 LPS	4 LPS	5 LPS	6 TURP	7 TURP	8 TURP	9 TURP	10 TURP	11 CONTROL	12 CONTROL	13 CONTROL	14 CONTROL	15 CONTROL
basal	885	546	169	966	478	180	582.5	415	70	434	217	410	725	856	711
3h	2621.4	579	1227.7	960	1489.3	137	437	716	161	275	458	No sample enough	189	340	232
6h	3635.7	1593.8	3572.5	1404.9	3605.1	416	1707	2639.5	1918.3	3394.3	207	683	405	980	444
24h	2127	1117.6	2470	3201.7	2773	88	279	3336.1	283	377	394	190	610	338	238
48h	2461.8	389	501	265.9	1087	166	252	456	59	308	261	197	410	193	388
